# Supplementary material for: Modified Charlson Comorbidity Index to Improve Management of Patients with Hepatocellular Carcinoma: A Step Towards Multiparametric Approach
Source: Cancers (Basel). 2026 Apr 2;18(7):1151. doi: 10.3390/cancers18071151 (PMC13072432; doi:10.3390/cancers18071151)
Supplement: Supplementary file 1 [file cancers-18-01151-s001.zip]

Archive with 2 entries (2 files):
- cancers-4185624-supplementary-tables.pdf
- cancers-4185624_Supplementary figures.pptx
